# Supplementary material for: Clinical Significance of COVID-19 and Diabetes: In the Pandemic Situation of SARS-CoV-2 Variants including Omicron (B.1.1.529)
Source: Biology (Basel). 2022 Mar 4;11(3):400. doi: 10.3390/biology11030400 (PMC8945151; doi:10.3390/biology11030400)
Supplement: Supplementary file 1 [file biology-11-00400-s001.zip]

Archive with 1 entries (1 files):
- biology-1521707-supplementary.pdf
